# Supplementary material for: Assessment of Reporting Quality in Randomized Controlled Trials of Acupuncture for Primary Insomnia with CONSORT Statement and STRICTA Guidelines
Source: Evid Based Complement Alternat Med. 2022 Feb 17;2022:5157870. doi: 10.1155/2022/5157870 (PMC8872660; doi:10.1155/2022/5157870)
Supplement: Supplementary Materials — S1: search strategies in this paper. S2: evaluation records (CONSORT and STRICTA) by researchers. S3: the information of included papers. S4: the CONSORT checklist. S5: the STRICTA checklist. S6: the total scores for CONSORT and STRICTA. [file 5157870.f1.zip]

Archive with 6 entries (6 files):
- 5157870.f1/S1 Searching strategy.pdf
- 5157870.f1/S2 Evaluation record (CONSORT and STRICTA) by researchers.pdf
- 5157870.f1/S3 Information of included reports.pdf
- 5157870.f1/S4 CONSORT Extension NPT 2017 Checklist.docx
- 5157870.f1/S5 STRICTA-2010-Checklist.doc
- 5157870.f1/S6 Total scores for CONSORT and STRICTA.pdf
